# Supplementary material for: Functional characterization of four soybean C2H2 zinc-finger genes in Phytophthora resistance
Source: Plant Signal Behav. 2025 Mar 20;20(1):2481185. doi: 10.1080/15592324.2025.2481185 (PMC11926910; doi:10.1080/15592324.2025.2481185)
Supplement: Table S2.xlsx [file KPSB_A_2481185_SM5036.xlsx]

## Sheet: Sheet1
Table S2: The detail gene information of the four soybean ZFP candidate genes researched in this study.
Name	Soybean gene ID	Homologous gene in A.thaliana	Type of C2H2 ZFP	Number of C2H2 motifs	C2H2 motifs sequence side	C2H2 motifs sequence	Conserved motif sequence description
GmZFP1	Glyma.02G029400	At1g10480	Q	1	78-100	FECQYCYKEFANSQALGGHQNAH	QALGGH
GmZFP2	Glyma.11G184000	At1g08290	M5,Z1,D	3	165-187;212-244;249-269	FACSICSKTFNRYNNMQMHMWGH,YCCAQGCKNNINHPRAKPLKDFRTLQTHYKRKH,FMCRKCGKTFAVKGDWRTHEK
GmZFP3	Glyma.15G004100	At1g80730	Q	1	106-128	FSCNYCQRKFYSSQALGGHQNAH	QALGGH
GmZFP4	Glyma.02G144400	At4g02670	M3,Z1,D	3	73-95;114-144;149-169	FVCEICNKGFQRDQNLQLHRRGH,YVCPEPSCVHHNPSRALGDLTGIKKHYCRKH,WKCEKCSKIYAVQSDWKAHSK
