# Supplementary material for: Functional characterization of four soybean C2H2 zinc-finger genes in Phytophthora resistance
Source: Plant Signal Behav. 2025 Mar 20;20(1):2481185. doi: 10.1080/15592324.2025.2481185 (PMC11926910; doi:10.1080/15592324.2025.2481185)
Supplement: Table S1.xlsx [file KPSB_A_2481185_SM5034.xlsx]

## Sheet: Sheet1
Table S1 The primers used in this study.
Primer name	Sequence (5'-3')	Vector	Description
pG4-GmZFP1-F	atttacgaacgatagggtaccATGGAAAAGGATATCATTGATCTTTCT	pBIN-GFP4	Clone GmZFP1 to pBIN-GFP4
pG4-GmZFP1-R	gcccttgctcaccatggatccCATCCTTCTTAGAGAACTTCTTGTATTTG	pBIN-GFP4	Clone GmZFP1 to pBIN-GFP4
pG4-GmZFP2-F	atttacgaacgatagggtaccATGGGTTTAATGGAGTGCAATGT	pBIN-GFP4	Clone GmZFP2 to pBIN-GFP4
pG4-GmZFP2-R	gcccttgctcaccatggatccTGTATGATGAGCATTAACTTCATCTTCA	pBIN-GFP4	Clone GmZFP2 to pBIN-GFP4
pG4-GmZFP3-F	atttacgaacgatagggtaccATGGACCTTATATTGTCAGAGTCACG	pBIN-GFP4	Clone GmZFP3 to pBIN-GFP4
pG4-GmZFP3-R	gcccttgctcaccatggatccGAGTTTGAGGGACAAGTCAAGCTT	pBIN-GFP4	Clone GmZFP3 to pBIN-GFP4
pG4-GmZFP4-F	atttacgaacgatagggtaccATGTTCCCTGCAGTTATGTCCAA	pBIN-GFP4	Clone GmZFP4 to pBIN-GFP4
pG4-GmZFP4-R	gcccttgctcaccatggatccCTCACAATTTCCCCAGTATTCGG	pBIN-GFP4	Clone GmZFP4 to pBIN-GFP4
BD-GmZFP1-F	atggccatggaggccgaattcATGGAAAAGGATATCATTGATCTTTCT	pGBKT7	Clone GmZFP1 to pGBKT7
BD-GmZFP1-R	ccgctgcaggtcgacggatccTTACATCCTTCTTAGAGAACTTCTTGTA	pGBKT7	Clone GmZFP1 to pGBKT7
BD-GmZFP2-F	atggccatggaggccgaattcATGGGTTTAATGGAGTGCAATGT	pGBKT7	Clone GmZFP2 to pGBKT7
BD-GmZFP2-R	ccgctgcaggtcgacggatccTCATGTATGATGAGCATTAACTTCATCT	pGBKT7	Clone GmZFP2 to pGBKT7
BD-GmZFP3-F	atggccatggaggccgaattcATGGACCTTATATTGTCAGAGTCACG	pGBKT7	Clone GmZFP3 to pGBKT7
BD-GmZFP3-R	ccgctgcaggtcgacggatccTTAGAGTTTGAGGGACAAGTCAAGC	pGBKT7	Clone GmZFP3 to pGBKT7
BD-GmZFP4-F	atggccatggaggccgaattcATGTTCCCTGCAGTTATGTCCAA	pGBKT7	Clone GmZFP4 to pGBKT7
BD-GmZFP4-R	ccgctgcaggtcgacggatccTTACTCACAATTTCCCCAGTATTCG	pGBKT7	Clone GmZFP4 to pGBKT7
pGAL4-ZFP1-F	gggcgagccgccatctctagaATGGAAAAGGATATCATTGATCTTTCT	GAL4-DBD	Clone GmZFP1 to GAL4-DBD
pGAL4-ZFP1-R	tcagcgtaccgaattggtaccTTACATCCTTCTTAGAGAACTTCTTGTATTT	GAL4-DBD	Clone GmZFP1 to GAL4-DBD
pGAL4-ZFP2-F	gggcgagccgccatctctagaATGGGTTTAATGGAGTGCAATGT	GAL4-DBD	Clone GmZFP2 to GAL4-DBD
pGAL4-ZFP2-R	tcagcgtaccgaattggtaccTCATGTATGATGAGCATTAACTTCATCT	GAL4-DBD	Clone GmZFP2 to GAL4-DBD
pGAL4-ZFP3-F	gggcgagccgccatctctagaATGGACCTTATATTGTCAGAGTCACG	GAL4-DBD	Clone GmZFP3 to GAL4-DBD
pGAL4-ZFP3-R	tcagcgtaccgaattggtaccTTAGAGTTTGAGGGACAAGTCAAGC	GAL4-DBD	Clone GmZFP3 to GAL4-DBD
pGAL4-ZFP4-F	gggcgagccgccatctctagaATGTTCCCTGCAGTTATGTCCAA	GAL4-DBD	Clone GmZFP4 to GAL4-DBD
pGAL4-ZFP4-R	tcagcgtaccgaattggtaccTTACTCACAATTTCCCCAGTATTCG	GAL4-DBD	Clone GmZFP4 to GAL4-DBD
GAL4-ZFP1-VP16-F	atctctagaactagtggatccATGGAAAAGGATATCATTGATC	GAL4-DBD-VP16	Clone GmZFP1 to GAL4-DBD-VP16
GAL4-ZFP1-VP16-R	gggggccgtcgacagggatccCATCCTTCTTAGAGAACTTCTTG	GAL4-DBD-VP16	Clone GmZFP1 to GAL4-DBD-VP16
GAL4-ZFP2-VP16-F	atctctagaactagtggatccATGGGTTTAATGGAGTGCAATGT	GAL4-DBD-VP16	Clone GmZFP2 to GAL4-DBD-VP16
GAL4-ZFP2-VP16-R	gggggccgtcgacagggatccTGTATGATGAGCATTAACTTCATC	GAL4-DBD-VP16	Clone GmZFP2 to GAL4-DBD-VP16
GAL4-ZFP3-VP16-F	atctctagaactagtggatccATGGACCTTATATTGTCAGAGTCACG	GAL4-DBD-VP16	Clone GmZFP3 to GAL4-DBD-VP16
GAL4-ZFP3-VP16-R	gggggccgtcgacagggatccGAGTTTGAGGGACAAGTCAAGCTT	GAL4-DBD-VP16	Clone GmZFP3 to GAL4-DBD-VP16
GAL4-ZFP4-VP16-F	atctctagaactagtggatccATGTTCCCTGCAGTTATGTCCAA	GAL4-DBD-VP16	Clone GmZFP4 to GAL4-DBD-VP16
GAL4-ZFP4-VP16-R	gggggccgtcgacagggatccCTCACAATTTCCCCAGTATTCGG	GAL4-DBD-VP16	Clone GmZFP4 to GAL4-DBD-VP16
qNbEf1a-F	AGAGGCCCTCAGACAAAC		qRT-PCR for detecting the gene expression level
qNbEf1a-R	TAGGTCCAAAGGTCACAA		qRT-PCR for detecting the gene expression level
PsTEF1-F	TGATCGTGCTGAACCACCC		qRT-PCR for detecting the gene expression level
PsTEF1-R	CGAGCGACGGTCCATCTT		qRT-PCR for detecting the gene expression level
qGmCons4-F	GATCAGCAATTATGCACAACG		qRT-PCR for detecting the gene expression level
qGmCons4-R	CCGCCACCATTCAGATTATGT		qRT-PCR for detecting the gene expression level
qNbRbohB-F	TCACAAGAGCTCAGGCGTTT		qRT-PCR for detecting the gene expression level
qNbRbohB-R	TCATCGAACCGCTTCTCGAC		qRT-PCR for detecting the gene expression level
qNbHSR203J-F	TCCCACCGCATGACGACTTC		qRT-PCR for detecting the gene expression level
qNbHSR203J-R	TCGGCTTGGCTGATACAAAA		qRT-PCR for detecting the gene expression level
qNbHIN1-F	TACATGCGTATTAGGCTTAAG		qRT-PCR for detecting the gene expression level
qNbHIN1-R	CTACCAATCAAGATGGCATCTGG		qRT-PCR for detecting the gene expression level
qGmZFP1-F	GCAGCTTCAATCCATAAACCG		qRT-PCR for detecting the gene expression level
qGmZFP1-R	GAACCAAGGAGTATCAGAAGGG		qRT-PCR for detecting the gene expression level
qGmZFP2-F	ACTTCAGAACCCTCCAAACAC		qRT-PCR for detecting the gene expression level
qGmZFP2-R	CAATACCACAACTTGCCACAG		qRT-PCR for detecting the gene expression level
qGmZFP3-F	AGATTTTGCACGGAGGTACTC		qRT-PCR for detecting the gene expression level
qGmZFP3-R	GGTGTTTGTGTTTGATAAGAGGG		qRT-PCR for detecting the gene expression level
qGmZFP4-F	TCTCAGCAAACCAACTAGCC		qRT-PCR for detecting the gene expression level
qGmZFP4-R	AGGGTTAGGGTTAGGGTTAGG		qRT-PCR for detecting the gene expression level
